# Supplementary material for: Financial Relationships between Organizations That Produce Clinical Practice Guidelines and the Biomedical Industry: A Cross-Sectional Study
Source: PLoS Med. 2016 May 31;13(5):e1002029. doi: 10.1371/journal.pmed.1002029 (PMC4887051; doi:10.1371/journal.pmed.1002029)
Supplement: S1 Data — (XLSX) [file pmed.1002029.s001.xlsx]

## Sheet: Survey data
Organization ID	Please indicate the type of society/organization you work with		What is the approximate membership of your society/organization? (number of members)	Does your society/organization have a policy for managing potential conflicts of interest during guideline development?	If yes, is this policy accessible on your society/organization website?	Committee members are required to disclose:				Composition of the guideline committee:				Managing conflicts during guideline development:			Publishing guidelines and conflicts of interest:			Role of industry partners in guideline development:				Does your organization have a procedure for managing breakdowns in the conflict of interest policy during guideline development (i.e. policy not adhered to)?	If yes, please provide a brief description of this procedure.	In your opinion, what elements of your organization's policy for managing conflicts of interest work well?	In your opinion, how could policies to manage conflicts of interest be improved?	What is the approximate total yearly revenue of your society/organization?	How is your organization funded? Select all that apply and indicate the approximate percentage if known.					How does your organization fund guideline development? Select all that apply.
	Response	Other (please specify)	Open-Ended Response	Response	Response	Financial conflicts of interest	Academic/intellectual conflicts of interest	Potential conflicts perceived as relevant to the guideline contents	All potential conflicts regardless of perceived relevance to the guideline contents	An attempt is made to recruit committee members without any conflicts	The majority of committee members must be free of conflicts	The committee chair must be free of potential conflicts	There is a standing committee within the society/organization (whose members are free of potential conflicts and includes at least one member that is not an employee or member of the board) that oversees institutional conflicts of interest	Committee members with conflicts are able to deliberate, draft or vote on related recommendations	Committee members are blinded to which companies financially contributed to guideline production (i.e. not aware of where the funds come from)	Potential committee member conflicts are reviewed prior to guideline production	Potential conflicts of interest of committee members are published in guidelines	The guidelines are peer reviewed by clinicians not involved in the clinical guideline production	Clinical guidelines are subject to independent review by the journal in which they are published	Industry partners are permitted to review clinical guidelines prior to release	Industry partners are permitted to directly fund clinical guideline development	Industry partners may participate in the selection of clinical guideline committee members	Industry products (e.g., pharmaceuticals) are referred to in the clinical guidelines by their generic name	Response	Open-Ended Response	Open-Ended Response	Open-Ended Response	Response	Governmental funds - Approximate amount as percentage of operating budget	Income from organizational activities including membership dues, conference proceeds, journals including advertising, continuing education etc - Approximate amount as percentage of operating budget	Charitable donations - Approximate amount as percentage of operating budget	Donations from not for profit companies - Approximate amount as percentage of operating budget	Donations from for-profit companies - Approximate amount as percentage of operating budget	Governmental funds - Funding applied through general revenues	Governmental funds - Funding directly applied to clinical guideline development	Income from organizational activities (membership dues, conference proceeds, journals including advertising, continuing education etc.) - Funding applied through general revenues	Income from organizational activities (membership dues, conference proceeds, journals including advertising, continuing education etc.) - Funding directly applied to clinical guideline development	Charitable donations - Funding applied through general revenues	Charitable donations - Funding directly applied to clinical guideline development	Donations from not for profit companies - Funding applied through general revenues	Donations from not for profit companies - Funding directly applied to clinical guideline development	Donations from for-profit companies - Funding applied through general revenues	Donations from for-profit companies - Funding directly applied to clinical guideline development
1	Professional Association		1400	Yes	No	Yes	No	No	Yes	No	No	No	No	Yes	N/A	Yes	Yes	Yes	Yes	No	No	No	Yes	No		Peer review of all materials	Current policy appears to work well	$1,000,000 - $5,000,000	0%	>50%	1-10%	1-10%	11-25%			Funding applied through general revenues
2	Professional Association		400	Yes	Yes	Yes	No	No	No	No	No	No	No	Yes	No	No	Yes		No	No	No	No	No	No		Declaring financial conflicts		>$100,000,000	1-10%	>50%	26-50%	11-25%	11-25%			Funding applied through general revenues		Funding applied through general revenues		Funding applied through general revenues
3	Professional Association		1500	Yes	No	Yes	Yes	Yes	Yes	Yes	Yes	Yes	No	Yes	N/A	Yes	Yes	Yes	Yes	No	No	No	Yes	No		A resolution of the potential conflict must be found prior to being appointed to the committee. If no resolution can be determined, the person will not be appointed.	Policies should state that a COI/disclosures must be submitted, reviewed and approved (appropriate resolution for potential conflicts) by the guidelines committee.	$1,000,000 - $5,000,000	0%	>50%	1-10%	1-10%	26-50%	Funding applied through general revenues		Funding applied through general revenues		Funding applied through general revenues		Funding applied through general revenues		Funding applied through general revenues
4	Professional Association		200	Yes	Yes	Yes	Yes	Yes	Yes	Unsure	Unsure	Unsure	Unsure	Yes	Unsure	Unsure	Yes	Unsure	Yes	Unsure	Unsure	Unsure	Unsure	Yes	See website	Yes we have not had any issues. We are a small organization	I have no comment on this	Unsure		Unsure
5	Professional Association		13000	Yes	Yes	Yes	Yes	Yes	Unsure	Yes	Yes	Yes	Unsure	Yes	No	Yes	Yes	Yes	Unsure	No	No	No	Yes	Unsure				Unsure	Unsure	Unsure	Unsure	Unsure	Unsure
6	Professional Association		1600	Yes	Yes	Yes	Yes	Yes	Yes	Yes	Yes	Yes	Yes	No	N/A	Yes	Yes	Yes	Yes	No	No	No	Yes	Yes	The executive committee discusses the issues and refers to the Ethics Advisory Committee for further review and comment. The guidelines chair includes an explanation of how conflicts are managed in the published guidelines.	Yes, it works well.	Publish the process more prominently on our website.	$1,000,000 - $5,000,000	0%	>50%	1-10%	11-25%	11-25%			Funding applied through general revenues		Funding applied through general revenues		Funding applied through general revenues
7	Professional Association		750	Yes	No	Yes			Yes	Yes	Yes	Yes	N/A	No	N/A	N/A	N/A	Yes	Yes	No	No	No	Yes	N/A	ALL COI would be prescreened before selecting committee members	clarity of relationship
8	Other	Not-for-profit	145	Yes	Yes	Yes	Unsure	Yes	Yes	No	No	No	Unsure	Unsure	N/A	Yes	Yes	Unsure	No	Unsure	No	No	Yes	Yes			- explicit capture of academic / intellectual COI - mak it clearer that it's all potential COIs, not just ones that seem to be relevant for a particular project - best practices - online version (maybe something similar to a common CV)	Unsure	>50%					Funding applied through general revenues
9	Professional Association		350	No		Yes	Yes		Yes	Yes	Yes	Yes	No	Unsure	Yes	Yes	Yes	Yes	Unsure	No	No	No	Yes	Yes		We are a young organization with thegoal of being as independent as possible from the industry	We believe that committee members producing guidelines should be free of CI related to the subject treated by the guidelines	$10,000,000 - $25,000,000	1-10%	>50%	1-10%	0%	1-10%			Funding applied through general revenues				Funding applied through general revenues		Funding applied through general revenues
10	Professional Association		3000	Yes	Yes	Yes	Yes	Yes	Yes	No	No	No	Yes	No	N/A	Yes	N/A	Yes	No	No	No	No	No	Yes	This is handled outside of the guidelines committee	We have a lot of oversight with this	I have no ideas	Unsure	Unsure	Unsure	Unsure	Unsure	Unsure
11	Professional Association		37000	Yes	Yes	Yes	Yes	Yes	Yes	Yes	Yes	Yes	Yes	No	No	Yes	Yes	Yes	Yes	Yes	No	No	Yes	Yes	If, for whatever reason, a member has a possible conflict arise after they have been appointed to the workgroup, that member's conflict is reviewed by our Committee on Outside Interests. If he/she is deemed conflicted, they are removed from the workgroup.	Strict no-conflicts policy is the best way to manage conflicts.		Unsure		>50%							Funding directly applied to clinical guideline development
12	Professional Association		7500	Yes	Yes	Yes	Yes	Yes	Yes	Yes	No	No	Yes	No	N/A	Yes	Yes	Yes	Yes	No	No	No	Yes	Yes	All Committee Members, including Guideline Development Committee Members, must adhere to NASS' Disclosure Policy. the COI list is reviewed and any members with a relevant COI (depending on the topic) must recuse him/herself from the conversation and voting. In addition, all Committee Chairs, including Guideline Committee Chairs, must undergo review by the Conflicts of Interest Review Panel. Chair…	-The Conflict of Interest Review Panel works to monitor and vet COIs in leadership roles -Not permitting industry in the development or review of evidence-based guidelines -Recusal of membership input/vote where conflicts exist		$10,000,000 - $25,000,000								Funding applied through general revenues		Funding applied through general revenues
13	Professional Association		4000	Yes	Yes	Yes	Yes	Yes	Yes	Yes	Yes	Yes	No	Yes	N/A	Yes	Yes	Yes	No	No	No	No	Yes	No		Potential writing group members are invited to disclose their conflicts of interest prior to selection.		$10,000,000 - $25,000,000		>50%	1-10%	1-10%	0%			Funding applied through general revenues
14	Professional Association		1350	Yes	No	Yes	Yes	Yes	Yes	N/A	Yes	No	Yes	Yes	N/A	Yes	Yes	Yes	Yes	Yes	Yes	No	Yes	No	We take care of this situation before the actually development begins. For example, as members are invited to participate should they have a stated conflict, we may choose to go in anotehr direction if it will put COI into a majority of members.	Handling the entire RWI process at the very beginning so it doesnt become an issue as we're finalizing the document.	A centralized online system that could be used across all guidelines being developed. Presently each writing group needs to complete its own RWI form which can be tedious.	$5,000,000 - $10,000,000	0%	>50%	0%	0%	1-10%	Funding applied through general revenues		Funding applied through general revenues	Funding directly applied to clinical guideline development	Funding applied through general revenues		Funding applied through general revenues		Funding applied through general revenues
15	Professional Association		6000	No		Yes	Yes	Yes	Yes	No	No	No	Yes	Yes	N/A	Yes	Yes	Yes	No	No	No	No	Yes	No		No industry financial support for guideline development and full disclosure of author conflicts	We should develop formal policies and use some of these concepts to build those policies	Unsure								Funding applied through general revenues
16	Professional Association		16000	Yes	No	Yes	Yes	Yes	No	No	Yes	No	Yes	No	N/A	Yes	Yes	Yes	No	No	No	No	No	No		Transparency of relationships with industry. Multiple layers of reviewing bodies.		Unsure		>50%		Unsure	Unsure			Funding applied through general revenues
17	Disease/Condition Interest Group		50000	Yes	Yes	Yes	No	Yes	Yes	No	No	No	Yes	No	Yes	Yes	Yes	Yes	No	Yes	No	No	Yes	No		We recruit work group members based on their expertise and their perceived ability to think critically and independently. All conflicts are disclosed by each member at the beginning of each work group meeting, and members recuse themselves from discussion of topics on which they have a financial conflict.	I don't know.	$25,000,000 - $50,000,000		Unsure	Unsure	Unsure	Unsure					Funding applied through general revenues				Funding applied through general revenues
18	Professional Association		17500	Yes	No	Yes	Yes	Yes	Yes	Yes	Yes	Unsure	Yes	No	N/A	Yes	Yes	Yes	Yes	No	No	No	Yes	Yes	The conflict is first reviewed by the chair of the Clinical Guidelines Subcommittee, and referred to the Ethics Panel if further review is required.	We have a standard process that includes multiple layers of review of conflicts.	A content expert not involved in the development of the guideline should review all COIs.	$25,000,000 - $50,000,000	1-10%	Unsure	0%	0%	Unsure			Funding applied through general revenues
19	Other	non-profit medical	4500	Yes	No	Yes	Yes	Yes	Yes	Yes	Yes	N/A	No	No	N/A	Yes	Yes	No	Yes	No	No	No	No	No	Conflicts are disclosed before work on guidelines begins.	Yes. All disclosures are given up front. they are published along with the guidelines. Anyone with financial conflict is not utilized on that particular set of guidelines.		$1,000,000 - $5,000,000	0%	>50%	1-10%		26-50%			Funding applied through general revenues
20	Professional Association		2900	Yes	Yes	Yes	Yes	Yes	Yes	No	Yes	Yes	Yes	Yes	N/A	Yes	Yes	Yes	Yes	N/A	No	No	Yes	No		All interests are declared so discussion is transparent		$1,000,000 - $5,000,000	0%	>50%	1-10%	0%	0%			Funding applied through general revenues
21	Professional Association		9400	Yes	Yes	Yes	Yes	Yes	Yes	Yes	No	No	Unsure	Yes	N/A	Yes	Yes	Yes	Yes	No	No	No	Yes	Yes	If our allowed balance of conflicted/unconflicted becomes out of balance (i.e., there is too much COI), we add experts who are unconflicted to achieve balance again. How exactly this is done depends on the stage of the project, and what additional expertise might be most useful.	The transparency among participants in the guideline development groups, and with the guideline users. Also, it's more practical than saying that no COI is allowed.		$25,000,000 - $50,000,000	1-10%	>50%			0%			Funding applied through general revenues
22	Other	Professional Medical Specialty Society	10000	Yes	No	Yes	Yes	Yes	Yes	Yes	Yes	Yes	No	Yes	No	Yes	Yes	Yes	Yes	Yes	No	No	Yes	No		Transparency, not only are all COIs reported prior to GDG appointment, they are also reviewed on the first call so all panel members are aware and can identify any concerns. They are them readdressed at the begining of all calls and all meetings and on the committee roster so they stay in the forefront of everyone's mind.		Unsure		>50%						Funding applied through general revenues
23	Professional Association		32000	Yes	Yes	Yes	No	Yes	Yes	Yes	Yes	Yes	No	No	N/A	Yes	Yes	Yes	N/A	No	No	No	Yes	Yes	Such occurrences are resolved by referral to more senior persons or committees (e.g., the Preferred Practice Pattern Committee, the Secretary of Quality of Care).	Ensuring that a majority of panel members is free of conflicts, and that members are aware of the need to remain conflict-free during guideline development.	Having a more explicit policy regarding management of breakdowns in the COI policy.	$50,000,000 - $100,000,000	0%	>50%	0%	0%	0%			Funding applied through general revenues
24	Professional Association		2000	Yes	No	Yes	No	Yes	Yes	Yes	Yes	Yes	No	No	N/A	Yes	Yes	Yes	Yes	No	No	No	Yes	Yes	guideline committee has a liason to overlook this component of the guideline process. They oversee COI issues. This person is not involved in the writing of the guidelines.	50% +1 on panel COI free disclosing all relationships reviewing prior to development	completely COI free ultimate reporting COI is complicated or confusing - full disclosure is misunderstood by media and laypeople	$5,000,000 - $10,000,000	1-10%	>50%	0%	0%	1-10%			Funding applied through general revenues
25	Professional Association		50000	Yes	Yes	Yes	No	Yes	Yes	Yes	Yes	Yes	No	No	No	Yes	Yes	Yes	Yes	No	No	No	Yes	Yes	Chairman's discretion	No industry involvement!	none	$25,000,000 - $50,000,000	0%	>50%	0%	0%	0%			Funding applied through general revenues	Funding directly applied to clinical guideline development
26	Professional Association		1900	Yes	Yes	Yes	Yes	Yes	Yes	Yes	Yes	Yes	Yes	No	N/A	Yes	Yes	Yes	No	No	No	No	Yes	Yes												Funding applied through general revenues
27	Professional Association		350	No		Yes	No	Unsure	Unsure	Yes	Yes	No	No	N/A	No	No	Yes	Unsure	Unsure	No	Unsure	No	Unsure	No				<$1,000,000	0%	>50%	1-10%	1-10%	1-10%	Funding applied through general revenues		Funding applied through general revenues		Funding applied through general revenues		Funding applied through general revenues		Funding applied through general revenues
28	Professional Association		15000	Yes	Yes	Yes	Yes	Yes	Yes	Yes	Yes	Yes	Yes	Unsure	N/A	Yes	Yes	Yes	Yes	No	No	No	No	Yes	Conflict-free panel chairs enforces COI policy, persons with conflicts recuse themselves from discussions where conflicts exist.	Panel selection based on strict COI policy	More specification of what constitutes conflicts; balancing conflicts with need for experts, recognition that research based associations and innovation contributions may be different from speakers bureaus. Today, these are recognized as separate by individuals, but managed the same way by policies.	$25,000,000 - $50,000,000	Unsure	>50%	Unsure	Unsure	Unsure			Funding applied through general revenues
29	Professional Association		10000	Yes	No	Yes	Yes	Yes	Yes	Yes	Yes	Yes	No	No	N/A	Yes	Yes	Yes	Yes	Yes	No	No	N/A	No		Review by staff and by panel chairs to ensure no conflicts of interest	This approach fully accounts for any perceived conflict of interest.	Unsure	0%	>50%	0%	0%	0%			Funding applied through general revenues
30	Professional Association		18500	Yes	Yes	Yes	Yes	Yes	Yes	Yes	Yes	Yes	Yes	No	N/A	Yes	Yes	Yes	Yes	No	No	No	Yes	Yes	We have periodic disclosures throughout the development process.			$10,000,000 - $25,000,000	1-10%	>50%	1-10%	11-25%	1-10%			Funding applied through general revenues
31	Professional Association		8000	Yes	Yes	Yes	Yes	Yes	Yes	Yes	Yes	Yes	No	No	N/A	Yes	Yes	Yes	No	No	No	No	Yes	No		Having a committee 100% free of financial conflicts makes it easier to start the whole process without having to worry about conflicts, perceptions, etc.	Could be more explicit describing the process - for instance, the whole group reviews all potential conflicts and not just financial prior to each meeting/call.	$5,000,000 - $10,000,000	Unsure	26-50%	Unsure	Unsure	Unsure	Funding applied through general revenues		Funding applied through general revenues		Funding applied through general revenues		Funding applied through general revenues		Funding applied through general revenues
32	Professional Association		600	Yes	Yes	N/A	N/A	N/A	N/A	Yes	Yes	Yes	No	No	N/A	Yes	Yes	Yes	No	N/A	N/A	N/A	N/A	N/A		We do not work with industry at all in our protocol process. All the work is done by mostly physician volunteers and we have multiple levels of peer review and peer editing that would detect and deal with any perceived COI.		<$1,000,000		>50%	11-25%	1-10%	0%
33	Other	government funded with editorial independence	20	Yes	Yes	Yes	Yes	Yes	Yes	No	No	No	No				Yes	Yes	N/A	No	No	No	No	No		The process of recording declarations of interest is mainly sufficient in the environment in which we work. We believe that experts in a field will almost certainly have interests to declare or they would not be appropriate experts.	More attention paid to non-financial interests eg from members of voluntary organisations	$50,000,000 - $100,000,000	>50%	0%	0%	0%	0%		Funding directly applied to clinical guideline development
34	Professional Association		16000	Yes	Yes	Yes	Yes	Yes	No	Yes	Yes	Yes	Yes	No	Unsure	Yes	Yes	Yes	Yes	No	Yes	No	Yes			The form used for collection of information is well-designed. We are in the process of creating parameters for what level of financial involvement	Need better parameters for intellectual COI	>$100,000,000								Funding applied through general revenues
35	Professional Association		6000	Yes	Yes	Yes	Yes	Yes	Yes	Yes	Yes	Yes	Yes	No	N/A	Yes	Yes	Yes	No	No	No	No	Yes			The process by which we collect disclosure information and the process by which we vet relationship with industry prior to clinical document development	Centralized collection and defined time intervals for all members regardless of whether they are a faculty at a program	$10,000,000 - $25,000,000	0%	1-10%	11-25%	1-10%	26-50%			Funding applied through general revenues
36	Professional Association		56 national societies representing + - 85 000 CVD hcps	Yes	No	Yes	Yes	Yes	Yes	Yes	No	Yes	Yes	Unsure	N/A	Yes	Yes	Yes	No	No	No	No	Yes			identification of potential conflicts	by the creation of an independant ethics committee	$50,000,000 - $100,000,000		>50%			1-10%			Funding applied through general revenues	Funding directly applied to clinical guideline development
37	Professional Association		10000	Yes	No	Yes	Yes	Yes	Yes	Yes	No	Yes	No	No	N/A	Yes	Yes	Yes	Yes	No	N/A	N/A	Yes					Unsure								Funding applied through general revenues
38	Professional Association		Over 40,000 for ACC	Yes	Yes	Yes	Yes	Yes	Yes	Yes	Yes	Yes	N/A	N/A	N/A	Yes	Yes	Yes	No	No	No	No	Yes			Our process is very rigorous so we feel confident that the final document has been influenced and that all relationships have been adequately managed.	It would be much easier if everyone used a similar definition of what is considered relevant to a guideline.	$50,000,000 - $100,000,000	Unsure	Unsure	Unsure	Unsure	Unsure	Funding applied through general revenues		Funding applied through general revenues		Funding applied through general revenues		Funding applied through general revenues		Funding applied through general revenues
39	Professional Association		1000	Yes	Yes	Yes	No	Yes	No	No	No	No	No	Yes	N/A	Yes	Yes	Yes	Yes	N/A	N/A	N/A	N/A			All declared	we have revised all the paperwork and put conflicts on Guidelines but need to ensure always implemented	Unsure	0%	0%	0%	0%	0%
40	Professional Association		137000	Yes	Yes	Yes	Yes	Yes	Yes	Yes	Yes	Yes	Yes	No	N/A	Yes	Yes	Yes	Yes	No	No	No	Yes			We err on the side of full disclosure and require financial and non-financial disclosure of members and spouses or other immediate family within the past 3 years.	In general there is often not much focus on non-financial disclosures, which are important to consider.	$50,000,000 - $100,000,000							Funding directly applied to clinical guideline development	Funding applied through general revenues
41	Professional Association		2800	Yes	No	Yes	Yes	Yes	Yes	No	No	No	Yes	Unsure	N/A	Yes	Yes	Yes	Yes	N/A	N/A	N/A	Yes			Review of disclosure statement and potential for COI. Addressed at the time of disclosure.	N/A	$1,000,000 - $5,000,000		>50%			11-25%								Funding directly applied to clinical guideline development
42	Governmental Organization		not applicable - we are not a society or organization	Yes	No	Yes	No	Yes	No	Yes	No	Yes	Yes	No	N/A	Yes	Yes	Yes	N/A	Yes	Yes	Yes	Yes	No					>50%					Funding applied through general revenues	Funding directly applied to clinical guideline development
43	Professional Association		3000	Yes	No	Yes	Yes	Yes	Yes	No	No	No	No	No	Yes	Yes	Unsure	Unsure	Unsure	No	No	No	Yes			Having a COI has helped alleviate potential problems	The collection process is extremely difficult	$1,000,000 - $5,000,000	0%	>50%	11-25%	0%	26-50%	Funding applied through general revenues		Funding applied through general revenues				Funding applied through general revenues		Funding applied through general revenues
44	Professional Association		6800	Yes	Yes	Yes	No	Yes	Yes	No	Yes	Yes	No	No	N/A	Yes	Yes	Yes	Yes	No	No	No	Yes			Our policy is fairly standard, and the parts that work are pretty universal.	Include intellectual conflicts and actively recruiting members without conflicts.	$50,000,000 - $100,000,000								Funding applied through general revenues
45	Other	Professional independent guidelines group	14	Yes	Yes	Yes	Yes	Yes	Yes	N/A	N/A	N/A	Yes	Yes	N/A	Yes	Yes	Yes	Yes	N/A	N/A	N/A	N/A			Members are required to complete a conflict of interest form prior to each meeting and for each new guideline topic so there are no gaps in reporting.	No comment.	>$100,000,000	>50%						Funding directly applied to clinical guideline development
46	Professional Association		16000	Yes	No	Yes	Yes	No	Yes	Yes	Yes	Yes	Yes	No	No	Yes	Yes	Yes	Yes	Yes	No		Unsure			We ensure that physicians are free of any conflicts that could be related to the guideline before we accept them as a guideline members.	For certain specialties/topics (e.g., hepatology), it is difficult to find physicians that are completely free of conflicts.	$25,000,000 - $50,000,000	1-10%	>50%	11-25%	0%	1-10%				Funding directly applied to clinical guideline development
47	Disease/Condition Interest Group		>30,000	Yes	Yes	Yes	Yes	Yes	No	Yes	Yes	Yes	Yes	No	Yes	Yes	Yes	Yes	No	No	No	No	Yes			Strict adherence and continuous improvement	Centralized COI/Relationship With Industry repository for all organizations	>$100,000,000	1-10%	11-25%	>50%	1-10%	1-10%			Funding applied through general revenues		Funding applied through general revenues		Funding applied through general revenues		Funding applied through general revenues
48	Professional Association		3000	Yes	No	Yes	Yes	No	Yes	Yes	Yes	Yes	No	No	Yes	Yes	Yes	Yes	Yes	Yes	Yes	Yes	Unsure			The review process by the committee.	No improvements needed at this time. Think we handle them very well.
49	Professional Association		50000	No	No	Yes	Yes	Yes	Yes	Yes	Yes	Yes	No	No	No	Yes	Yes	Yes	Yes	Unsure	No	No	Yes			Chairperson selection, industry management, peer review	Written policy approved by board of directors	$5,000,000 - $10,000,000
50	Professional Association		110600	Yes	Yes	Yes	Yes		Yes	Yes	Yes	Yes	Yes	No		Yes	Yes	Yes	Yes		No					COI is disclosed at the beginning of the guideline process and then updated at each meeting of the guideline panel.		$50,000,000 - $100,000,000								Funding applied through general revenues
51	Disease/Condition Interest Group		35000	Yes	Yes	Yes	No	No	Yes	Yes	Yes	Yes	No	Yes	No	Yes	Yes	Yes	Yes							Having Co-Chairs that are free of relationships with industry and having an unconflicted majority are key to guideline development. In addition, not allowing members to have significant stock holdings, employment, and speaker bureau participation with affected companies is also important. We develop a list of affected companies for each guideline to inform our invited panel members of companies t…	We recently updated our policy to improve the process.		Unsure	Unsure	Unsure	Unsure	Unsure	Funding applied through general revenues		Funding applied through general revenues		Funding applied through general revenues		Funding applied through general revenues		Funding applied through general revenues
52	Professional Association		53000	Yes	Yes	Yes	No	No	Yes	Yes	Yes	Yes	No	No	No	Yes	No	Yes	No	No	No	No	Yes			No guidelines committee member is permitted to have financial conflicts of interest.										Funding applied through general revenues
53	Professional Association		4000	Yes	No	Yes	Yes	Yes	Yes	Yes	Yes	Yes	No	No	Unsure	Yes	Yes	Yes	Yes	No	No	No	Yes			Standard operating procedures help in assuring consistency in managing conflicts of interest. An oversight committee of physicians provide input into unique or precedent setting situations.	We are training young physicians to avoid all conflicts of interest should their professional interests be to participate on guideline writing committees. Therefore, we've developed a pool of eligible candidates for soliciting interest in new projects.	$25,000,000 - $50,000,000	0%	>50%	0%	0%	11-25%				Funding directly applied to clinical guideline development
54	Professional Association		15,000 professional members	Yes	Yes	Yes	Yes	Yes	Yes	Yes	No	Yes	No	No	No	Yes	Yes	Yes	No	No	No	No	Yes			Open disclosure. At the beginning of the Professional Practice Committee meeting, we review and discuss all conflicts of interest. Those who have numerous conflicts are recused from creation of the Guidelines.	Ideally, it would be preferable to have no members with Conflicts, but this would exclude a significant number or desired participants.	>$100,000,000	Unsure	Unsure	Unsure	Unsure	Unsure
55	Professional Association		3500	Yes	No	Yes	Yes	No	Yes	Yes	Yes	Yes	No	No	Yes	Yes	No	Yes	No	Yes	Yes	No	Yes			having all members complete and submit the declaration of interest (DOI) form	We are currently creating a Quality Management and Oversight Committee, who will, in part, review the DOI forms and guidelines to ensure that there is no bias or conflict. We are also looking at potentially publishing any conflicts in the guideline to ensure transparency rather than a blanket statment declaring that DOI forms were collected by all members and are available upon request.	$1,000,000 - $5,000,000	11-25%	11-25%	0%	1-10%	26-50%	Funding applied through general revenues	Funding directly applied to clinical guideline development	Funding applied through general revenues	Funding directly applied to clinical guideline development					Funding applied through general revenues	Funding directly applied to clinical guideline development
56	Professional Association		60000	Yes	Yes	Yes	Unsure	No	Yes	No	Yes	Yes	No	Unsure		Yes	Yes	Yes	No		No	No	Yes			We have an on-line process now for disclosure of all financial relationshipos. We also do not take ANY industry funding for guideline development (but do for implementation post publication).	We are working on a better policy for academic/intellectual conflicts. This is much more challenging in CPG development than the financial issues.	>$100,000,000								Funding applied through general revenues
57	Professional Association		26000	Yes	Yes	Yes	Yes	Yes	Yes	Yes	Yes	No	No	Yes		Yes	Yes	Yes	Yes	No	No	No	Yes			I think we manage the financial portion of COI's well. We also have all guideline authors update their COI's every year to maintain currency.	More direction could be given for intellectual/academic conflict of interest. No one really knows what to do with these types of conflicts.		0%	>50%	26-50%	1-10%	1-10%		Funding directly applied to clinical guideline development	Funding applied through general revenues
58	Professional Association		10000	Yes	No	Yes	Yes	Yes	No	Yes	Yes	Yes	Unsure	No	No	Yes	Yes	Yes	Yes	No	No	No	Unsure			We ask task force members to complete COI forms 3 times during guideline development so that we are always aware of any changes in conflicts during development since a guideline can take approximately 2 years to complete.	We could have more information about our process online.	$10,000,000 - $25,000,000		>50%						Funding applied through general revenues
59	Professional Association		5000	Yes	No	Yes	Yes	Yes	No	Yes	Yes	Yes	No	No	No	Yes	Yes	Yes	Yes	No	No	No	Yes			all aspects work well.	I think they work well and have no suggested changes	$5,000,000 - $10,000,000		>50%			1-10%			Funding applied through general revenues	Funding directly applied to clinical guideline development
60	Professional Association		1000	Yes	Yes	Yes	Yes	Yes	Yes	No	No	No	Yes	No	N/A	No	Yes	Yes	Yes	No	No	No	Yes	No				unsure								general revenues	directly applied
61	Other	Medical Specialty Society	30000	Yes
62	Professional Association		15000	Yes	No
63	Professional Association		6000	Yes
64	Other	Charitable		Yes	Yes
65	Governmental Organization		N/A	Yes	Yes
